# Supplementary material for: De novo transcriptome revealed genes involved in anthocyanin biosynthesis, transport, and regulation in a mutant of Acer pseudosieboldianum
Source: BMC Genomics. 2022 Aug 8;23:567. doi: 10.1186/s12864-022-08815-y (PMC9361605; doi:10.1186/s12864-022-08815-y)
Supplement: Supplementary file 1 — Additional file 1: Table S1. ABC transporters identified in differentially expressed genes. Table S2. Glutathione S-transferase (GST) identified in differentially expressed genes. Table S3. Multidrug resistance-associated proteins (MRP) identified in differentially expressed genes. Table S4. Multidrug and toxic compound excretion associated protein (Mate) identified in differentially expressed genes. Table S5. H+-transporting ATPase identified in differentially expressed genes. Table S6. MYB identified in differentially expressed genes. Table S7. bHLH identified in differentially expressed genes. Table S8. WD40 identified in differentially expressed genes. Table S9. Designed primers for RT-qPCR. [file 12864_2022_8815_MOESM1_ESM.xlsx]

## Sheet: Table S1
Table S1. ABC transporters identified in differentially expressed genes
Gene ID	Genes	Fold=log2Ratio	KEGG annotation
TRINITY_DN2749_c0_g1	ABCG8	-2.6942	-
TRINITY_DN13172_c0_g1	ABCC9	2.80882	K05665 putative ABC transporter C family member 15; K05665 ATP-binding cassette, subfamily C (CFTR/MRP), member 1
TRINITY_DN6899_c0_g2	ABCC10	3.8433	K05666 ABC transporter C family member 10; K05666 ATP-binding cassette, subfamily C (CFTR/MRP), member 2
TRINITY_DN1616_c2_g3	ABCG43	2.36075	-
TRINITY_DN584_c0_g1	ABCC9	-1.4751	K05665 putative ABC transporter C family member 15; K05665 ATP-binding cassette, subfamily C (CFTR/MRP), member 1
TRINITY_DN5791_c0_g1	ABCG8	1.49528	K05681 ATP-binding cassette transporter; K05681 ATP-binding cassette, subfamily G (WHITE), member 2
TRINITY_DN1144_c0_g1	ABCC3	-1.01781	K05665 putative ABC transporter C family member 15; K05665 ATP-binding cassette, subfamily C (CFTR/MRP), member 1
TRINITY_DN1418_c0_g2	ABCG36	1.36546	K05681 hypothetical protein; K05681 ATP-binding cassette, subfamily G (WHITE), member 2
TRINITY_DN11621_c0_g1	ABCG21	-1.08843	K05681 ATP-binding cassette, sub-family G, member 2; K05681 ATP-binding cassette, subfamily G (WHITE), member 2
TRINITY_DN19686_c0_g1	ABCC3	3.5513	K05665 putative ABC transporter C family member 15; K05665 ATP-binding cassette, subfamily C (CFTR/MRP), member 1
TRINITY_DN24379_c0_g1	ABCG35	-1.09076	-
TRINITY_DN1490_c0_g1	ABCB29	1.04408	K02021 ABC transporter B family member 29, chloroplastic isoform X2; K02021 putative ABC transport system ATP-binding protein
TRINITY_DN1418_c0_g1	ABCG37	-1.12603	-
TRINITY_DN5060_c2_g1	ABC1K7	-1.32251	K13457 uncharacterized protein sll1770; K13457 disease resistance protein RPM1
TRINITY_DN19225_c0_g1	ABCG36	2.44666	-
TRINITY_DN7540_c0_g1	ABC1	2.19511	K13420 hypothetical protein; K13420 LRR receptor-like serine/threonine-protein kinase FLS2
TRINITY_DN23281_c0_g3	ABCB1	3.21621	K05658 ABC transporter B family member 11-like; K05658 ATP-binding cassette, subfamily B (MDR/TAP), member 1
TRINITY_DN35595_c0_g1	ABCB1	2.61194	K05658 ABC transporter B family member 13-like; K05658 ATP-binding cassette, subfamily B (MDR/TAP), member 1
TRINITY_DN6383_c0_g1	RPABC1	4.08395	K03013|1.85053e-19|vvi:100258335|(RefSeq) DNA-directed RNA polymerase V subunit 5C; K03013 DNA-directed RNA polymerases I, II, and III subunit RPABC1
TRINITY_DN11052_c0_g2	RPABC1	3.41743	K03013|4.99984e-13|vvi:100258335|(RefSeq) DNA-directed RNA polymerase V subunit 5C; K03013 DNA-directed RNA polymerases I, II, and III subunit RPABC1
TRINITY_DN4581_c2_g1	ABC	-1.18728	K02069 protein ALUMINUM SENSITIVE 3; K02069 putative ABC transport system permease protein
TRINITY_DN556_c2_g1	ABCB1	2.76872	K05658 ABC transporter B family member 13-like; K05658 ATP-binding cassette, subfamily B (MDR/TAP), member 1
TRINITY_DN797_c1_g1	ABCG29	1.29518	-
TRINITY_DN7640_c0_g1	ABCG42	1.02252	-
TRINITY_DN2300_c0_g1	ABCG38	-3.53238	-
TRINITY_DN27227_c0_g2	ABCC7	-3.1877	K05665 putative ABC transporter C family member 15; K05665 ATP-binding cassette, subfamily C (CFTR/MRP), member
TRINITY_DN7360_c0_g1	ABCG29	-1.28182	K07305 peptide methionine sulfoxide reductase B5-like; K07305 peptide-methionine (R)-S-oxide reductase
TRINITY_DN10635_c0_g2	ABCG42	1.4784	-
TRINITY_DN2899_c0_g1	ABCC3	1.95192	K05665 putative ABC transporter C family member 15; K05665 ATP-binding cassette, subfamily C (CFTR/MRP), member 1
TRINITY_DN2962_c0_g2	ABC1	-1.23235	K08869 protein ABC transporter 1, mitochondrial; K08869 aarF domain-containing kinase
TRINITY_DN70478_c0_g1	ABCG38	1.49468	K05681 hypothetical protein; K05681 ATP-binding cassette, subfamily G (WHITE), member 2
TRINITY_DN21853_c0_g1	ABCG35	1.4965	-
TRINITY_DN10207_c0_g1	ABCG35	-1.33599	-
TRINITY_DN16714_c0_g2	ABCG29	-6.94784	-
TRINITY_DN5384_c4_g1	ABCG42	1.17337	K05681 predicted protein; K05681 ATP-binding cassette, subfamily G (WHITE), member 2
TRINITY_DN9441_c0_g1	ABCC10	-1.49163	K05666 ABC transporter C family member 10-like
TRINITY_DN16714_c0_g1	ABCG36	3.76617	-
TRINITY_DN5611_c0_g1	ABCG42	1.44815	-
TRINITY_DN17736_c0_g1	ABC	-5.55464	-
TRINITY_DN19339_c0_g1	ABCG35	-2.00178	-
TRINITY_DN1007_c2_g1	ABCC10	-1.08538	K05666 ABC transporter C family member 10-like; K05666 ATP-binding cassette, subfamily C (CFTR/MRP), member 2
TRINITY_DN4254_c0_g1	ABCG11	2.5504	K05681 hypothetical protein; K05681 ATP-binding cassette, subfamily G (WHITE), member 2
TRINITY_DN1144_c0_g2	ABCC3	3.76376	K05670 ABC transporter C family member 5-like
TRINITY_DN16904_c0_g1	ABCG29	6.30187	-
TRINITY_DN7245_c0_g1	ABCG14	1.02107	K05681 ATP-binding cassette, sub-family G, member 2; K05681 ATP-binding cassette, subfamily G (WHITE), member 2
TRINITY_DN7090_c0_g1	ABCC3	-1.04203	K05665 putative ABC transporter C family member 15; K05665 ATP-binding cassette, subfamily C (CFTR/MRP), member 1
TRINITY_DN1320_c0_g1	ABCG29	-1.10756	-
TRINITY_DN6509_c0_g1	ABCG16	1.71713	K05681 ABC transporter G family member 6-like; K05681 ATP-binding cassette, subfamily G (WHITE), member 2
TRINITY_DN6463_c0_g1	ABCC15	2.23884	K05665 putative ABC transporter C family member 15; K05665 ATP-binding cassette, subfamily C (CFTR/MRP), member 1
TRINITY_DN3505_c0_g1	ABCG42	5.54467	-
TRINITY_DN9802_c0_g1	ABCG42	-4.1441	-
TRINITY_DN5657_c0_g1	ABCG42	-1.20326	-
TRINITY_DN20059_c0_g1	ABCC5	1.14989	K05665 putative ABC transporter C family member 15; K05665 ATP-binding cassette, subfamily C (CFTR/MRP), member 1
TRINITY_DN1616_c0_g1	ABC2	-1.55926	K05681 ATP-binding cassette, sub-family G, member 2; K05681 ATP-binding cassette, subfamily G (WHITE), member 2

## Sheet: Table S2
Table S2. Glutathione S-transferase (GST) identified in differentially expressed genes
Gene ID	Genes	Fold=log2Ratio	KEGG annotation
TRINITY_DN74582_c0_g1	GST F6	1.16577	K00799 glutathione S-transferase F6
TRINITY_DN10970_c0_g2	GST	-1.38903	K00799 glutathione S-transferase
TRINITY_DN3520_c0_g1	GST	2.767	K00799 glutathione S-transferase
TRINITY_DN27953_c0_g1	GST	-4.94939	K00799 glutathione S-transferase
TRINITY_DN2666_c0_g1	GST F11-like	2.47621	K00799 glutathione S-transferase F11-like
TRINITY_DN47677_c0_g1	GST	-2.09539	K00799 probable glutathione S-transferase
TRINITY_DN9167_c0_g1	GST	3.5989	K00799 glutathione S-transferase
TRINITY_DN5896_c0_g1	GST U8-like	2.66309	K00799 glutathione S-transferase U8-like;
TRINITY_DN10970_c0_g1	GST	1.29622	K00799 glutathione S-transferase
TRINITY_DN10247_c0_g1	GST	2.30389	K00799 glutathione S-transferase
TRINITY_DN20109_c1_g2	GST DHAR3	4.32563	K05022 glutathione S-transferase DHAR3, chloroplastic
TRINITY_DN10065_c0_g1	GST	1.07532	K00799 glutathione S-transferase
TRINITY_DN2536_c6_g1	GST DHAR3	1.99635	K05022 glutathione S-transferase DHAR3, chloroplastic
TRINITY_DN4191_c0_g1	GST	-1.2554	K00799 glutathione S-transferase
TRINITY_DN1196_c0_g2	GST	-1.06473	K00799 glutathione S-transferase
TRINITY_DN5138_c0_g2	GST 2iX1	1.17757	K01800 glutathione S-transferase 2 isoform X1
TRINITY_DN5896_c0_g2	GST	2.1284	K00799 glutathione S-transferase
TRINITY_DN2259_c3_g2	GST	1.14969	K00799 glutathione S-transferase
TRINITY_DN60533_c0_g1	GST	2.59049	K00799 glutathione S-transferase
TRINITY_DN2458_c1_g1	GST	1.98967	K05309 prostaglandin E synthase 2; K05309 microsomal prostaglandin-E synthase 2
TRINITY_DN1538_c5_g1	GST	-3.77446	-
TRINITY_DN2458_c1_g2	GST	-1.2122	K05309 prostaglandin E synthase 2; K05309 microsomal prostaglandin-E synthase 2
TRINITY_DN469_c0_g3	GST	1.03214	K08287 serine/threonine-protein kinase AFC3 isoform X1; K08287 dual-specificity kinase

## Sheet: Table S3
Table S3. Multidrug resistance-associated proteins (MRP) identified in differentially expressed genes
Gene ID	Genes	Fold=log2Ratio	KEGG annotation
TRINITY_DN1007_c2_g1	CFTR/MRP	-1.08538	K05666 ATP-binding cassette, subfamily C (CFTR/MRP), member 2
TRINITY_DN2899_c0_g1	CFTR/MRP	-3.00714	K05665 ATP-binding cassette, subfamily C (CFTR/MRP), member 1 [EC:7.6.2.3]
TRINITY_DN7090_c0_g1	CFTR/MRP	-1.04203	K05665 ATP-binding cassette, subfamily C (CFTR/MRP), member 1 [EC:7.6.2.3]
TRINITY_DN1144_c0_g1	CFTR/MRP	1.41323	K05665 ATP-binding cassette, subfamily C (CFTR/MRP), member 1 [EC:7.6.2.3]
TRINITY_DN6463_c0_g1	CFTR/MRP	2.23884	K05665 ATP-binding cassette, subfamily C (CFTR/MRP), member 1 [EC:7.6.2.3]
TRINITY_DN20059_c0_g1	CFTR/MRP	1.14989	K05665 ATP-binding cassette, subfamily C (CFTR/MRP), member 1 [EC:7.6.2.3]
TRINITY_DN13172_c0_g1	CFTR/MRP	2.80882	K05665 ATP-binding cassette, subfamily C (CFTR/MRP), member 1 [EC:7.6.2.3]
TRINITY_DN6899_c0_g2	CFTR/MRP	3.8433	K05666 ATP-binding cassette, subfamily C (CFTR/MRP), member 2
TRINITY_DN584_c0_g1	CFTR/MRP	-1.4751	K05665 ATP-binding cassette, subfamily C (CFTR/MRP), member 1 [EC:7.6.2.3]
TRINITY_DN9875_c1_g2	P/MRP	1.43205	K14525 ribonucleases P/MRP protein subunit RPP25 [EC:3.1.26.5]
TRINITY_DN19686_c0_g1	CFTR/MRP	3.5513	K05665 ATP-binding cassette, subfamily C (CFTR/MRP), member 1 [EC:7.6.2.3]
TRINITY_DN27227_c0_g2	CFTR/MRP	-3.1877	K05665 ATP-binding cassette, subfamily C (CFTR/MRP), member 1 [EC:7.6.2.3]
TRINITY_DN3950_c2_g2	P/MRP	-2.37452	K14525 ribonucleases P/MRP protein subunit RPP25 [EC:3.1.26.5]

## Sheet: Table S4
Table S4. Multidrug and toxic compound excretion associated protein (Mate) identified in differentially expressed genes
Gene ID	Genes	Fold=log2Ratio	KEGG annotation
TRINITY_DN12742_c0_g1	MATE family	2.05923	K03327 multidrug resistance protein, MATE family
TRINITY_DN7843_c0_g1	MATE family	-1.51877	K03327 multidrug resistance protein, MATE family
TRINITY_DN2979_c0_g1	MATE family	1.17126	K03327 multidrug resistance protein, MATE family
TRINITY_DN3900_c0_g3	MATE family	-1.29005	K03327 multidrug resistance protein, MATE family
TRINITY_DN8029_c0_g1	MATE family	-2.71091	K03327 multidrug resistance protein, MATE family
TRINITY_DN4342_c0_g1	MATE family	-3.94443	K03327 multidrug resistance protein, MATE family
TRINITY_DN3118_c1_g2	MATE family	-1.06551	K03327 multidrug resistance protein, MATE family
TRINITY_DN24937_c0_g1	MATE family	2.16089	K03327 multidrug resistance protein, MATE family
TRINITY_DN9125_c0_g1	MATE family	1.06934	K03327 multidrug resistance protein, MATE family
TRINITY_DN30659_c0_g2	MATE family	1.2721	K03327 multidrug resistance protein, MATE family
TRINITY_DN20920_c0_g1	MATE family	-1.57564	K03327 multidrug resistance protein, MATE family
TRINITY_DN4414_c0_g1	MATE family	1.37126	K03327 multidrug resistance protein, MATE family
TRINITY_DN4893_c3_g1	MATE family	1.62337	K03327 multidrug resistance protein, MATE family
TRINITY_DN5081_c0_g1	MATE family	1.02444	K03327 multidrug resistance protein, MATE family

## Sheet: Table S5
Table S5. H+-transporting ATPase identified in differentially expressed genes
Gene ID	Genes	Fold=log2Ratio	KEGG annotation
TRINITY_DN22225_c0_g2	H+-ATPasesubunit d1	-1.27744	K02146 V-type proton ATPase subunit d1
TRINITY_DN4406_c0_g1	H+-ATPase	6.94358	K01535 H+-transporting ATPase
TRINITY_DN3397_c0_g1	H+-ATPase	-1.3909	K01535 H+-transporting ATPase
TRINITY_DN18042_c0_g2	H+-ATPase	1.11957	K02134 F-type H+-transporting ATPase subunit delta
TRINITY_DN13974_c0_g1	H+-ATPasesubunit delta	2.5754	K01535 H+-transporting ATPase
TRINITY_DN2898_c2_g1	H+-ATPasesubunit d	-2.37305	K02138 F-type H+-transporting ATPase subunit d
TRINITY_DN11986_c0_g1	H+-ATPasesubunit d	4.14518	K02146 V-type H+-transporting ATPase subunit d
TRINITY_DN8943_c0_g2	H+-ATPasesubunit b	-1.05187	K02109 F-type H+-transporting ATPase subunit b
TRINITY_DN407_c0_g1	H+-ATPasesubunit a	1.57707	K02154 V-type H+-transporting ATPase subunit a
TRINITY_DN438_c2_g1	H+-ATPase	1.05335	K01535 H+-transporting ATPase
TRINITY_DN3432_c0_g1	H+-ATPase	-1.24005	K01535 H+-transporting ATPase
TRINITY_DN8291_c2_g2	H+-ATPasesubunit a	1.48945	K02154 V-type H+-transporting ATPase subunit a
TRINITY_DN1422_c2_g2	H+-ATPasesubunit delta	1.2996	K02113 F-type H+-transporting ATPase subunit delta
TRINITY_DN4571_c1_g1	H+-ATPasesubunit E	-1.84879	K02150 V-type H+-transporting ATPase subunit E
TRINITY_DN5404_c1_g1	H+-ATPase	1.08513	K01535 H+-transporting ATPase

## Sheet: Table S6
Table S6. MYB identified in differentially expressed genes
Gene ID	Fold=log2Ratio	Regulated	Nr annotation
TRINITY_DN10383_c0_g1	1.53244	up	Hypothetical protein cfol_v3_15627 [Cephalotus follicularis]
TRINITY_DN10458_c2_g1	1.0049	up	Transcription factor myb3r-1 isoform x3 [Citrus clementina]
TRINITY_DN11156_c0_g1	-1.30708	down	Hypothetical protein cisin_1g022144mg [Citrus sinensis]
TRINITY_DN1200_c5_g1	-1.15615	down	Hypothetical protein cumw_230240 [Citrus unshiu]
TRINITY_DN128_c8_g1	1.1688	up	Hypothetical protein cisin_1g0473531mg, partial [Citrus sinensis]
TRINITY_DN13341_c0_g1	-4.75279	down	Uncharacterized protein loc110728264 [Chenopodium quinoa]
TRINITY_DN13344_c0_g1	-2.26245	down	Predicted: Geraniol 8-hydroxylase-like [Juglans regia]
TRINITY_DN1335_c0_g1	1.02303	up	Lon protease homolog 1, mitochondrial [Citrus sinensis]
TRINITY_DN1359_c1_g1	1.17531	up	Myb1 [Litchi chinensis]
TRINITY_DN1401_c0_g1	-2.75665	down	Vegetative storage protein 2-like protein vsp2-1 [Dimocarpus longan]
TRINITY_DN17130_c0_g1	-1.28847	down	Cytochrome p450 76ad1-like [Quercus suber]
TRINITY_DN180_c1_g1	-1.01081	down	Srsf protein kinase 2 [Citrus clementina]
TRINITY_DN19975_c0_g1	1.92718	up	Low quality protein: Disease resistance-like protein dsc1 [Citrus clementina]
TRINITY_DN19997_c1_g1	2.69417	up	Hypothetical protein cisin_1g0410791mg, partial [citrus sinensis]
TRINITY_DN2003_c1_g1	1.25086	up	Uncharacterized protein loc18055072 isoform x3 [Citrus clementina]
TRINITY_DN20853_c0_g1	-1.79506	down	Predicted: Uncharacterized protein loc100262721 isoform x1 [Vitis vinifera]
TRINITY_DN2186_c1_g1	-1.53984	down	Hxxxd-type acyl-transferase family protein, putative [Theobroma cacao]
TRINITY_DN2186_c1_g2	3.26252	up	Coumaroyl-coa:Anthocyanidin 3-o-glucoside-6''-o-coumaroyltransferase 2 [Citrus clementina]
TRINITY_DN2303_c0_g4	-1.4233	down	Hypothetical protein cisin_1g031046mg [Citrus sinensis]
TRINITY_DN25224_c0_g1	-1.64546	down	Basic blue protein [Citrus clementina]
TRINITY_DN30947_c1_g1	6.34944	up	Predicted: Uncharacterized protein loc103936764 [Pyrus x bretschneideri]
TRINITY_DN336_c1_g1	-1.46197	down	Hypothetical protein ccacvl1_08726 [Corchorus capsularis]
TRINITY_DN37849_c0_g1	1.56599	up	--
TRINITY_DN380_c0_g2	-3.37222	down	--
TRINITY_DN4396_c2_g1	-1.62044	down	Probable low-specificity l-threonine aldolase 1 [Herrania umbratica]
TRINITY_DN4814_c0_g1	2.92981	up	Hypothetical protein cisin_1g036903mg, partial [Citrus sinensis]
TRINITY_DN489_c1_g1	1.11991	up	Low quality protein: Ubiquitin, partial [Parasponia andersonii]
TRINITY_DN4947_c0_g1	-2.62464	down	Sucrose-phosphate synthase 3 [Litchi chinensis]
TRINITY_DN6659_c0_g1	-1.14876	down	Cytochrome p450 76ad1-like [Quercus suber]
TRINITY_DN7376_c0_g2	1.37835	up	Disease resistance-like protein dsc1 isoform x4 [Citrus sinensis]
TRINITY_DN8183_c0_g1	-1.57843	down	Hypothetical protein cumw_066840 [Citrus unshiu]
TRINITY_DN8221_c0_g2	1.34541	up	40s ribosomal protein s7 [Ricinus communis]
TRINITY_DN8362_c0_g1	-4.58383	down	Predicted: Uncharacterized protein loc104898622 [Beta vulgaris subsp. Vulgaris]
TRINITY_DN8618_c0_g1	-1.72552	down	Transcription factor myb251 [Fagus crenata]
TRINITY_DN8841_c0_g1	1.71869	up	Transcription factor myb41 [Citrus clementina]
TRINITY_DN9018_c0_g2	2.88614	up	Predicted: Basic blue protein-like [Juglans regia]
TRINITY_DN10288_c0_g1	-1.30685	down	Cytochrome c oxidase assembly protein cox15 [Citrus sinensis]
TRINITY_DN1086_c0_g2	1.20936	up	Disease resistance-like protein dsc1 [Citrus sinensis]
TRINITY_DN11156_c1_g1	-1.06569	down	Putative r2r3-myb transcription factor [Citrus sinensis]
TRINITY_DN11450_c0_g2	1.38666	up	Protein odorant1-like [manihot esculenta]
TRINITY_DN2303_c0_g2	1.34262	up	Hypothetical protein cisin_1g031046mg [Citrus sinensis]
TRINITY_DN2576_c0_g1	1.28589	up	Putative cytochrome p450 [rosa chinensis]
TRINITY_DN2748_c0_g2	-1.66795	down	Hypothetical protein cisin_1g000629mg [Citrus sinensis]
TRINITY_DN2764_c0_g1	-1.04401	down	Predicted: Uncharacterized protein loc108991140 isoform x2 [Juglans regia]
TRINITY_DN3207_c1_g1	-1.18799	down	Hypothetical protein cumw_285110 [Citrus unshiu]
TRINITY_DN37112_c0_g1	2.1293	up	Tmv resistance protein n-like [Citrus sinensis]
TRINITY_DN3760_c0_g1	1.28512	up	Phenolic glucoside malonyltransferase 1 [Populus trichocarpa]
TRINITY_DN559_c1_g1	-2.87626	down	Uncharacterized protein loc7484333 [Populus trichocarpa]
TRINITY_DN5833_c0_g1	-1.79556	down	Hypothetical protein cisin_1g010248mg [Citrus sinensis]
TRINITY_DN6244_c0_g2	1.3738	up	Predicted: Zinc finger protein var3, chloroplastic [Juglans regia]
TRINITY_DN8138_c0_g1	-1.30246	down	Nitrate regulatory gene2 protein-like [Durio zibethinus]
TRINITY_DN9046_c0_g1	2.92589	up	Hypothetical protein cti12_aa559960 [artemisia annua]
TRINITY_DN10842_c0_g1	2.24421	up	Sucrose-phosphate synthase 2 [Litchi chinensis]
TRINITY_DN111_c1_g1	-1.11827	down	Nudix hydrolase 3 [Citrus clementina]
TRINITY_DN1277_c0_g3	2.07701	up	Disease resistance-like protein dsc1[Citrus sinensis]
TRINITY_DN1501_c0_g1	2.28922	up	Predicted: Calcyclin-binding protein isoform x3 [Theobroma cacao]
TRINITY_DN1674_c0_g2	-2.25182	down	Phosphoenolpyruvate/phosphate translocator 2, chloroplastic-like[Citrus sinensis]
TRINITY_DN2377_c1_g1	1.63991	up	Transcription factor myb114-like [Quercus suber]
TRINITY_DN32266_c1_g1	8.30472	up	Hypothetical protein ckan_02215900 [Cinnamomum micranthum f. Kanehirae]
TRINITY_DN388_c3_g1	-2.82107	down	Tmv resistance protein n [Citrus clementina]
TRINITY_DN4055_c0_g1	1.71553	up	Beta-amyrin 28-oxidase-like [Quercus suber]
TRINITY_DN41357_c1_g1	4.74017	up	Disease resistance-like protein dsc1 isoform x4 [Citrus sinensis]
TRINITY_DN4388_c0_g1	-1.48574	down	Putative exosome complex component rrp40 [Citrus sinensis]
TRINITY_DN446_c1_g1	-1.58385	down	Transcription repressor myb5-like [Quercus suber]
TRINITY_DN4688_c0_g1	-1.24032	down	Uncharacterized protein loc105646670 [Jatropha curcas]
TRINITY_DN7218_c0_g1	-2.85452	down	Predicted: Cytochrome p450 98a2 [Vitis vinifera]
TRINITY_DN7366_c1_g1	2.29395	up	Transcription factor as1 [Citrus clementina]
TRINITY_DN73935_c0_g1	1.90129	up	Hypothetical protein vitisv_011450 [Vitis vinifera]
TRINITY_DN81_c2_g2	1.29348	up	Transcription factor myb61 [Vitrus clementina]
TRINITY_DN826_c0_g1	2.10644	up	Transcription factor myb114 [Populus trichocarpa]
TRINITY_DN902_c0_g1	1.50446	up	Myb_dna-binding domain-containing protein/p_c domain-containing protein [Cephalotus follicularis]
TRINITY_DN10533_c0_g1	1.43674	up	Hypothetical protein cumw_008250 [Citrus unshiu]
TRINITY_DN10794_c0_g1	-1.69445	down	Wall-associated receptor kinase-like 1 [Quercus suber]
TRINITY_DN11012_c0_g1	1.53489	up	Kinesin-like protein kin-7b [citrus sinensis]
TRINITY_DN11021_c0_g1	1.28541	up	Udp-n-acetylmuramoyl-l-alanyl-d-glutamate--2,6-diaminopimelate ligase mure homolog, chloroplastic [Citrus clementina]
TRINITY_DN11200_c1_g1	2.50788	up	L-type lectin-domain containing receptor kinase ix.2-like [Durio zibethinus]
TRINITY_DN1141_c0_g1	-1.86552	down	Benzoate carboxyl methyltransferase-like [Citrus sinensis]
TRINITY_DN1186_c1_g1	1.71302	up	Dna topoisomerase 2 isoform x2 [Citrus sinensis]
TRINITY_DN11970_c0_g1	1.82523	up	Tmv resistance protein n-like, partial [Citrus sinensis]
TRINITY_DN13207_c0_g1	3.05369	up	Tmv resistance protein n-like, partial [Citrus sinensis]
TRINITY_DN132_c0_g1	2.03788	up	Short-chain dehydrogenase/reductase sdr [Corchorus olitorius]
TRINITY_DN132_c0_g2	3.60971	up	Predicted: (+)-neomenthol dehydrogenase [Theobroma cacao]
TRINITY_DN1418_c0_g1	-1.12603	down	Hypothetical protein csa_3g446120 [Cucumis sativus]
TRINITY_DN1418_c0_g2	1.36546	up	Abc transporter g family member 29-like [Ziziphus jujuba]
TRINITY_DN1485_c0_g2	-2.38459	down	Hypothetical protein cumw_266880 [Citrus unshiu]
TRINITY_DN1485_c0_g3	-6.45598	down	Putative receptor-like protein kinase at3g47110 [Citrus clementina]
TRINITY_DN15657_c0_g1	-1.53368	down	Ubiquitin-40s ribosomal protein s27a [Medicago truncatula]
TRINITY_DN170_c1_g1	-1.32064	down	Hypothetical protein cisin_1g022480mg [Citrus sinensis]
TRINITY_DN1726_c0_g1	1.55145	up	U3 small nucleolar rna-associated protein 21 homolog [Citrus clementina]
TRINITY_DN1727_c0_g1	3.19524	up	Predicted: Lrr receptor-like serine/threonine-protein kinase efr [Juglans regia]
TRINITY_DN1813_c0_g1	2.74622	up	Hypothetical protein cisin_1g040495mg, partial [Citrus sinensis]
TRINITY_DN18246_c0_g1	1.14105	up	Gibberellic acid methyltransferase 2-like [Manihot esculenta]
TRINITY_DN190_c0_g1	-5.55059	down	L-type lectin-domain containing receptor kinase ix.1-like [Hevea brasiliensis]
TRINITY_DN21670_c0_g1	2.32897	up	Predicted: Non-specific lipid-transfer protein 3-like [Juglans regia]
TRINITY_DN2215_c0_g1	1.2203	up	Hypothetical protein cisin_1g007452mg [Citrus sinensis]
TRINITY_DN224_c0_g2	1.11275	up	Map kinase kinase 6 isoform 1 [Theobroma cacao]
TRINITY_DN2261_c0_g2	2.02517	up	Putative nuclease harbi1 [Prunus persica]
TRINITY_DN23527_c0_g1	1.18386	up	Hypothetical protein cicle_v10005617mg [Citrus clementina]
TRINITY_DN24379_c0_g1	-1.09076	down	Abc transporter g family member 29-like isoform x2 [Hevea brasiliensis]
TRINITY_DN244_c0_g1	5.58774	up	Hypothetical protein cumw_025390 [Citrus unshiu]
TRINITY_DN244_c0_g2	1.37147	up	Protein neoxanthin-deficient 1 [Citrus sinensis]
TRINITY_DN24582_c0_g1	-3.70002	down	Uncharacterized protein loc102625061 isoform x2 [Citrus sinensis]
TRINITY_DN25358_c0_g1	-2.12942	down	--
TRINITY_DN27461_c0_g1	1.10697	up	Predicted: Uncharacterized protein loc103322863 [Prunus mume]
TRINITY_DN27633_c0_g3	-1.54859	down	Wall-associated receptor kinase 3-like [Manihot esculenta]
TRINITY_DN2770_c0_g1	-2.04627	down	Tpa_exp: Caffeine synthase [Paullinia cupana var. Sorbilis]
TRINITY_DN2804_c0_g1	-1.59924	down	Equilibrative nucleotide transporter 8 [Citrus sinensis]
TRINITY_DN2888_c0_g1	4.39081	up	Disease resistance-like protein dsc1 [Citrus sinensis]
TRINITY_DN32211_c0_g1	1.28702	up	Hypothetical protein cumw_168830 [Citrus unshiu]
TRINITY_DN330_c9_g1	1.36888	up	Serine/threonine-protein kinase nek2 [Citrus clementina]
TRINITY_DN360_c0_g1	-3.67221	down	Hypothetical protein cicle_v10001615mg [Citrus clementina]
TRINITY_DN3787_c0_g1	-1.11557	down	Putative receptor-like protein kinase at3g47110 [Citrus clementina]
TRINITY_DN38378_c0_g1	-1.06579	down	Serine carboxypeptidase-like 34 [Citrus sinensis]
TRINITY_DN404_c2_g3	1.92785	up	Dna-directed rna polymerases ii and iv subunit 5a isoform x1 [Citrus clementina]
TRINITY_DN4098_c0_g1	1.50847	up	Kinesin-like protein kin-7o isoform x2 [Citrus sinensis]
TRINITY_DN4150_c0_g1	-1.47815	down	Hypothetical protein cumw_178440 [Citrus unshiu]
TRINITY_DN4643_c1_g1	1.65415	up	Hypothetical protein jcgz_09933 [Jatropha curcas]
TRINITY_DN482_c0_g2	-1.68374	down	Hypothetical protein mimgu_mgv1a015002mg [Erythranthe guttata]
TRINITY_DN484_c1_g2	-3.72895	down	Receptor-like protein eix1 [Citrus sinensis]
TRINITY_DN5184_c1_g1	-1.33931	down	2-oxoglutarate-fe(ii) type oxidoreductase hxny isoform x1 [Citrus sinensis]
TRINITY_DN52236_c1_g4	2.99097	up	Putative receptor-like protein kinase at3g47110 [Citrus clementina]
TRINITY_DN5275_c0_g3	3.11001	up	Lrr-rlk [Vernicia montana]
TRINITY_DN5563_c0_g1	-1.0381	down	Hypothetical protein cumw_262330 [Citrus unshiu]
TRINITY_DN55_c0_g1	1.41432	up	Hypothetical protein lsat_1x127601 [Lactuca sativa]
TRINITY_DN5649_c0_g1	-1.1388	down	Protein kinesin light chain-related 2 [Citrus clementina]
TRINITY_DN578_c1_g1	3.12601	up	Putative tir domain-containing protein [Medicago truncatula]
TRINITY_DN5931_c0_g1	2.02664	up	Hypothetical protein aralydraft_490270, partial [Arabidopsis lyrata subsp. Lyrata]
TRINITY_DN6319_c0_g1	1.33048	up	Trichohyalin [Citrus sinensis]
TRINITY_DN661_c2_g1	-1.10382	down	Phosphoglycerate kinase 3, cytosolic [Prunus persica]
TRINITY_DN673_c1_g1	4.10114	up	Hypothetical protein cisin_1g0397312mg, partial [Citrus sinensis]
TRINITY_DN7123_c0_g1	-2.29691	down	Protein radialis-like 3 [Citrus sinensis]
TRINITY_DN7422_c0_g1	2.31297	up	Disease resistance-like protein dsc1 isoform x4 [Citrus sinensis]
TRINITY_DN753_c1_g1	-1.91438	down	Probable cytokinin riboside 5'-monophosphate phosphoribohydrolase logl1 isoform x3 [Carica papaya]
TRINITY_DN7579_c1_g1	1.60281	up	Kinesin-like protein nack1 [Herrania umbratica]
TRINITY_DN7663_c0_g1	-1.18704	down	Cytosolic ascorbate peroxidase [Dimocarpus longan]
TRINITY_DN7898_c0_g2	-1.25335	down	Polyubiquitin, partial [Citrus sinensis]
TRINITY_DN8200_c0_g1	1.03944	up	Cytokinin riboside 5'-monophosphate phosphoribohydrolase log8 protein [Dimocarpus longan]
TRINITY_DN8572_c1_g2	-1.12955	down	Short-chain dehydrogenase/reductase sdr [Corchorus olitorius]
TRINITY_DN9380_c0_g1	3.47882	up	Disease resistance-like protein dsc1 isoform x4 [Citrus sinensis]
TRINITY_DN951_c1_g1	1.77868	up	Low quality protein: Transcription factor cpc [Herrania umbratica]
TRINITY_DN9629_c0_g1	3.95842	up	L-type lectin-domain containing receptor kinase ix.1-like [Citrus sinensis]
TRINITY_DN9823_c0_g1	-2.65713	down	Probable xyloglucan endotransglucosylase/hydrolase protein 33 [Citrus clementina]
TRINITY_DN10635_c0_g2	1.4784	up	Hypothetical protein bradi_1g38025v3 [Brachypodium distachyon]
TRINITY_DN1114_c2_g1	1.68249	up	Wall-associated receptor kinase 2-like [Camellia sinensis]
TRINITY_DN1166_c7_g1	1.10738	up	Uncharacterized protein loc102608613 isoform x2 [Citrus sinensis]
TRINITY_DN13623_c0_g1	2.79066	up	Probable lrr receptor-like serine/threonine-protein kinase at3g47570 [Quercus suber]
TRINITY_DN16714_c0_g1	3.76617	up	Abc transporter g family member 36 like [Actinidia chinensis var. Chinensis]
TRINITY_DN16714_c0_g2	-6.94784	down	Hypothetical protein dvh24_000264 [Malus domestica]
TRINITY_DN16855_c0_g1	1.09358	up	Mitogen-activated protein kinase kinase 9-like [quercus suber]
TRINITY_DN17389_c0_g1	-1.61496	down	Predicted: Polyubiquitin 11, partial [nicotiana tabacum]
TRINITY_DN17736_c0_g1	-5.55464	down	Hypothetical protein jcgz_24863 [Jatropha curcas]
TRINITY_DN21421_c0_g1	2.43171	up	Putative receptor-like protein kinase at3g47110 [Durio zibethinus]
TRINITY_DN21853_c0_g1	1.4965	up	Predicted: Abc transporter g family member 29 isoform x2 [Eucalyptus grandis]
TRINITY_DN23713_c0_g1	-2.9922	down	Predicted: Polyubiquitin 11, partial [Nicotiana tomentosiformis]
TRINITY_DN29373_c0_g1	-1.19893	down	Predicted: Wall-associated receptor kinase-like 20 [Juglans regia]
TRINITY_DN3055_c0_g1	-1.09566	down	Acetyl-coenzyme a carboxylase carboxyl transferase subunit alpha, chloroplastic [Vitis vinifera]
TRINITY_DN3853_c0_g2	1.66924	up	Ndr1/hin1-like protein 12 [Jatropha curcas]
TRINITY_DN4220_c0_g1	1.22247	up	Low quality protein: Ubiquitin, partial [Parasponia andersonii]
TRINITY_DN4581_c1_g1	1.11749	up	Predicted: Cytokinin riboside 5'-monophosphate phosphoribohydrolase log3 [Pyrus x bretschneideri]
TRINITY_DN4717_c1_g1	1.16573	up	--
TRINITY_DN5067_c3_g1	-1.1076	down	Predicted: Transcription repressor myb6 [Theobroma cacao]
TRINITY_DN5637_c2_g1	1.26532	up	Hypothetical protein cicle_v10023272mg, partial [Citrus clementina]
TRINITY_DN61860_c0_g1	-1.19393	down	Cyclin-d2-2 [Citrus clementina]
TRINITY_DN6845_c0_g1	-1.72184	down	Predicted: Cytokinin riboside 5'-monophosphate phosphoribohydrolase log1-like isoform x1 [Populus euphratica]
TRINITY_DN70478_c0_g1	1.49468	up	Abc transporter g family member 36-like, partial [Prunus avium]
TRINITY_DN7360_c0_g1	-1.28182	down	Abc transporter g family member 29-like [Manihot esculenta]
TRINITY_DN7640_c0_g1	1.02252	up	Predicted: Abc transporter g family member 29-like [Prunus mume]
TRINITY_DN797_c1_g1	1.29518	up	Unnamed protein product, partial [Vitis vinifera]
TRINITY_DN7993_c0_g1	-1.07356	down	Branched-chain amino acid aminotransferase 2, chloroplastic-like isoform x1 [Citrus sinensis]
TRINITY_DN86503_c0_g1	-1.12191	down	Hypothetical protein dvh24_023107 [Malus domestica]
TRINITY_DN9053_c0_g2	-1.13245	down	Myb-like transcription factor etc1 [Durio zibethinus]
TRINITY_DN93017_c0_g1	1.10402	up	Hypothetical protein cumw_039820 [Citrus unshiu]
TRINITY_DN9488_c0_g1	-2.7417	down	--
TRINITY_DN9605_c0_g1	1.55515	up	Predicted: Cyclin-d3-2 [Prunus mume]
TRINITY_DN9896_c0_g1	1.00706	up	Polyubiquitin-b-like [Hevea brasiliensis]
TRINITY_DN1012_c0_g2	-1.28244	down	Serine carboxypeptidase-like 35 [Vitis vinifera]
TRINITY_DN1093_c0_g1	1.46364	up	Hypothetical protein cisin_1g042763mg, partial [Citrus sinensis]
TRINITY_DN1129_c2_g1	2.20365	up	(+)-neomenthol dehydrogenase-like [Citrus sinensis]
TRINITY_DN11318_c0_g1	1.51176	up	Xyloglucan endotransglucosylase/hydrolase protein 31 [Citrus clementina]
TRINITY_DN1164_c0_g1	1.28675	up	Serine carboxypeptidase-like 18 [Jatropha curcas]
TRINITY_DN12309_c0_g1	1.59254	up	Hypothetical protein lsat_1x127601 [Lactuca sativa]
TRINITY_DN12391_c0_g1	1.12198	up	Hypothetical protein cumw_192160 [Citrus unshiu]
TRINITY_DN1320_c0_g1	-1.10756	down	Abc transporter g family member 35-like [Helianthus annuus]
TRINITY_DN13372_c0_g1	-1.12302	down	Adenosylhomocysteinase [Quercus suber]
TRINITY_DN1439_c0_g1	-2.49144	down	Receptor-like protein 12 isoform x1 [Durio zibethinus]
TRINITY_DN1599_c0_g1	-1.46558	down	Hypothetical protein cumw_069700 [Citrus unshiu]
TRINITY_DN16559_c0_g1	3.76351	up	Putative wall-associated receptor kinase-like 16 isoform x2 [Durio zibethinus]
TRINITY_DN170_c0_g2	-6.92587	down	Transcription factor myb1r1 [Durio zibethinus]
TRINITY_DN18142_c0_g1	3.57355	up	Hsp70-like protein, partial [Nicotiana benthamiana]
TRINITY_DN19389_c0_g1	4.66236	up	Predicted: Heat shock 70 kda protein 18-like [Raphanus sativus]
TRINITY_DN2183_c1_g1	1.20042	up	Transcription factor mybs3-like isoform x2 [Quercus suber]
TRINITY_DN23871_c0_g1	4.98788	up	Receptor-like protein 6 [Citrus sinensis]
TRINITY_DN2439_c0_g1	-1.75286	down	Casp-like protein 2b2 [Citrus sinensis]
TRINITY_DN26539_c0_g1	1.5343	up	Cyclophilin-like peptidyl-prolyl cis-trans isomerase family protein [Arabidopsis thaliana]
TRINITY_DN27633_c0_g2	4.2053	up	Hypothetical protein eugrsuz_a00293, partial [Eucalyptus grandis]
TRINITY_DN2953_c0_g1	1.63658	up	Xyloglucan endotransglucosylase/hydrolase protein 9 [Populus trichocarpa]
TRINITY_DN29584_c0_g1	-1.13127	down	Myb_dna-binding domain-containing protein, partial [Cephalotus follicularis]
TRINITY_DN3322_c3_g1	-2.04745	down	Dna damage-repair/toleration protein drt100-like [Manihot esculenta]
TRINITY_DN3633_c0_g1	2.76092	up	Serine carboxypeptidase-like 2 [Hevea brasiliensis]
TRINITY_DN4527_c1_g1	3.28847	up	Peptidase_s10 domain-containing protein [Cephalotus follicularis]
TRINITY_DN4561_c0_g1	1.13748	up	Myb-like protein j [Cajanus cajan]
TRINITY_DN5016_c1_g1	1.5053	up	Ascorbate peroxidase, partial [Dimocarpus longan]
TRINITY_DN5450_c0_g1	2.57405	up	Transcription factor radialis isoform x1 [Ricinus communis]
TRINITY_DN5526_c3_g1	-1.51195	down	--
TRINITY_DN5699_c0_g1	-6.28771	down	Predicted: Branched-chain-amino-acid aminotransferase 2, chloroplastic [Theobroma cacao]
TRINITY_DN6105_c0_g1	1.50569	up	Hypothetical protein cisin_1g027148mg [Citrus sinensis]
TRINITY_DN625_c0_g1	2.20679	up	Serine carboxypeptidase-like 7 [Jatropha curcas]
TRINITY_DN6353_c0_g1	1.49309	up	Peroxisomal membrane protein pex14-like isoform x1 [Hevea brasiliensis]
TRINITY_DN7772_c0_g2	-2.58378	down	Eif-2-alpha kinase gcn2 isoform x1 [Citrus sinensis]
TRINITY_DN82895_c0_g1	2.4074	up	Myb1 [Litchi chinensis]
TRINITY_DN8979_c0_g1	-1.0821	down	Predicted: Kinesin-like protein kin-7g isoform x1 [Juglans regia]
TRINITY_DN9369_c0_g1	-6.937	down	Serine carboxypeptidase-like 17 [Quercus suber]
TRINITY_DN9625_c0_g1	-3.56739	down	Bnaanng33460d, partial [Brassica napus]
TRINITY_DN9802_c0_g1	-4.1441	down	Abc transporter g family member 36 [Jatropha curcas]

## Sheet: Table S7
Table S7. bHLH identified in differentially expressed genes
Gene ID	Fold=log2Ratio	Regulated	Nr annotation
TRINITY_DN10436_c0_g1	-3.16847	down	Receptor-like protein EIX2 [Citrus sinensis]
TRINITY_DN10462_c0_g1	-2.66803	down	Adenylate isopentenyltransferase 3, chloroplastic-like isoform X2 [Durio zibethinus]
TRINITY_DN10517_c0_g1	-1.1451	down	Predicted: transcription factor bHLH51-like [Lupinus angustifolius]
TRINITY_DN10850_c0_g1	-1.27611	down	Hypothetical protein POPTR_004G029100 [Populus trichocarpa]
TRINITY_DN11036_c0_g1	-2.32782	down	Hypothetical protein B456_006G169000 [Gossypium raimondii]
TRINITY_DN11289_c0_g1	-1.25917	down	Glyoxylate/hydroxypyruvate reductase HPR3 [Citrus clementina]
TRINITY_DN11668_c0_g1	1.19817	up	Hypothetical protein CUMW_192910 [Citrus unshiu]
TRINITY_DN11901_c1_g1	1.49392	up	Predicted: uncharacterized protein At4g38062 [Theobroma cacao]
TRINITY_DN12053_c0_g1	1.60309	up	Hypothetical protein CISIN_1g005209mg [Citrus sinensis]
TRINITY_DN13121_c0_g1	2.20731	up	CBL-interacting serine/threonine-protein kinase 21 [Jatropha curcas]
TRINITY_DN13680_c0_g3	1.40623	up	Pentatricopeptide repeat-containing protein At4g32450, mitochondrial [Citrus sinensis]
TRINITY_DN14717_c0_g1	-2.99578	down	Predicted: uncharacterized protein LOC18588729 [Theobroma cacao]
TRINITY_DN15065_c1_g1	-1.21568	down	Transcription factor ILR3 [Prunus avium]
TRINITY_DN1544_c0_g1	-1.8374	down	RNA polymerase sigma factor sigE, chloroplastic/mitochondrial [Citrus clementina]
TRINITY_DN1556_c0_g1	2.03134	up	Pentatricopeptide repeat-containing protein At1g15510, chloroplastic [Citrus sinensis]
TRINITY_DN168_c1_g1	-1.98053	down	-
TRINITY_DN1835_c0_g1	1.02586	up	Tetratricopeptide-like helical domain containing protein [Trema orientale]
TRINITY_DN2029_c0_g1	1.32443	up	Uncharacterized protein LOC110423338 [Herrania umbratica]
TRINITY_DN2089_c1_g2	-1.49609	down	Hypothetical protein CUMW_196940 [Citrus unshiu]
TRINITY_DN242_c2_g3	1.01013	up	Hypothetical protein CISIN_1g011522mg [Citrus sinensis]
TRINITY_DN2449_c0_g1	-1.59359	down	Hypothetical protein EUGRSUZ_H00799 [Eucalyptus grandis]
TRINITY_DN2728_c0_g1	-2.17733	down	Predicted: isoflavone reductase homolog [Prunus mume]
TRINITY_DN27774_c0_g1	3.26166	up	--
TRINITY_DN2987_c1_g1	-1.07414	down	CBL-interacting serine/threonine-protein kinase 25-like [Hevea brasiliensis]
TRINITY_DN3016_c0_g1	1.01712	up	Hypothetical protein COLO4_24742 [Corchorus olitorius]
TRINITY_DN3063_c0_g2	5.7759	up	G-type lectin S-receptor-like serine/threonine-protein kinase LECRK3 [Citrus clementina]
TRINITY_DN32461_c0_g1	3.22559	up	Unnamed protein product, partial [Vitis vinifera]
TRINITY_DN354_c0_g1	1.00011	up	Serine/threonine-protein kinase Aurora-3 [Durio zibethinus]
TRINITY_DN4009_c3_g1	-4.44092	down	Predicted: secoisolariciresinol dehydrogenase-like isoform X2 [Vitis vinifera]
TRINITY_DN4038_c0_g1	7.16971	up	Uncharacterized protein LOC107177014 [Citrus sinensis]
TRINITY_DN4191_c0_g1	-1.2554	down	Gag [Vitis vinifera]
TRINITY_DN4587_c0_g2	-1.15524	down	Plastidial pyruvate kinase 4, chloroplastic isoform X1 [Hevea brasiliensis]
TRINITY_DN459_c1_g1	-1.78595	down	Auxin efflux carrier component 5 isoform X1 [Herrania umbratica]
TRINITY_DN48888_c0_g1	-1.70466	down	Secoisolariciresinol dehydrogenase-like [Quercus suber]
TRINITY_DN49301_c0_g1	-3.22727	down	LRR-RLK [Vernicia montana]
TRINITY_DN5182_c1_g1	1.49161	up	Transcription factor bHLH137 [Herrania umbratica]
TRINITY_DN5222_c1_g1	1.04061	up	Transcription factor bHLH47 isoform X3 [Citrus sinensis]
TRINITY_DN5703_c0_g1	-1.58409	down	Transcription factor bHLH130-like [Citrus sinensis]
TRINITY_DN5929_c0_g1	-1.0643	down	Peptide methionine sulfoxide reductase-like [Citrus sinensis]
TRINITY_DN59544_c0_g1	1.13631	up	Hypothetical protein UP-4 [Dimocarpus longan]
TRINITY_DN615_c0_g1	-1.61141	down	UPF0016 domain-containing protein [Cephalotus follicularis]
TRINITY_DN6178_c0_g1	1.47583	up	Hypothetical protein CISIN_1g006750mg [Citrus sinensis]
TRINITY_DN6241_c0_g1	1.49311	up	Hypothetical protein CISIN_1g014901mg [Citrus sinensis]
TRINITY_DN6274_c0_g1	-4.69072	down	Predicted: mediator of RNA polymerase II transcription subunit 15a isoform X7 [Vitis vinifera]
TRINITY_DN6438_c1_g1	-1.30573	down	Cytochrome P450, family 81, subfamily D, polypeptide 8, putative [Theobroma cacao]
TRINITY_DN659_c0_g5	-1.05716	down	Transcription factor UNE12-like isoform X2 [Manihot esculenta]
TRINITY_DN6618_c0_g1	1.19923	up	Adenine phosphoribosyltransferase 4 [Herrania umbratica]
TRINITY_DN6766_c0_g3	1.27261	up	Transcription factor ICE1 [Citrus clementina]
TRINITY_DN71731_c0_g1	1.36797	up	Predicted: 40S ribosomal protein S29-like [Juglans regia]
TRINITY_DN7219_c0_g1	1.487	up	predicted: nicotinate phosphoribosyltransferase 1 [Juglans regia]
TRINITY_DN7287_c0_g1	1.10213	up	Serine/threonine-protein kinase Aurora-2 [Citrus clementina]
TRINITY_DN748_c1_g1	1.30563	up	Hypothetical protein CISIN_1g026136mg [Citrus sinensis]
TRINITY_DN7721_c1_g1	-1.49921	down	--
TRINITY_DN8002_c0_g1	2.89724	up	Hypothetical protein DVH24_000641 [Malus domestica]
TRINITY_DN8110_c0_g1	-1.30274	down	Predicted: putative sodium-coupled neutral amino acid transporter 7 [Theobroma cacao]
TRINITY_DN8664_c0_g1	2.15066	up	Pentatricopeptide repeat-containing protein At4g21065-like [Citrus sinensis]
TRINITY_DN888_c0_g1	-2.86207	down	Hypothetical protein VIGAN_10035700 [Vigna angularis var. angularis]
TRINITY_DN930_c5_g1	1.42318	up	Hypothetical protein CISIN_1g005881mg [Citrus sinensis]
TRINITY_DN9783_c0_g1	1.14803	up	Pentatricopeptide repeat-containing protein At2g15690, mitochondrial-like [Quercus suber]
TRINITY_DN9898_c1_g1	2.28205	up	Transcription factor SPEECHLESS-like [Manihot esculenta]
TRINITY_DN1083_c6_g1	-1.09232	down	Predicted: mediator of RNA polymerase II transcription subunit 15a-like [Gossypium hirsutum]
TRINITY_DN1087_c0_g1	-1.01874	down	Translocase of chloroplast 159, chloroplastic [Citrus sinensis]
TRINITY_DN11041_c2_g1	1.35334	up	Predicted: auxin-induced protein 15A [Gossypium hirsutum]
TRINITY_DN1156_c0_g1	-1.99222	down	Hypothetical protein CISIN_1g024670mg [Citrus sinensis]
TRINITY_DN12993_c2_g1	1.19405	up	Transcription factor PRE6 [Citrus clementina]
TRINITY_DN1313_c4_g1	-1.5733	down	Serine/threonine-protein kinase SAPK2 [Ziziphus jujuba]
TRINITY_DN1322_c0_g4	-1.34485	down	Arf domain-containing protein [Cephalotus follicularis]
TRINITY_DN13515_c0_g1	1.07561	up	Probable receptor-like serine/threonine-protein kinase At4g34500 [Citrus clementina]
TRINITY_DN16468_c0_g1	1.40567	up	Hypothetical protein CUMW_094900 [Citrus unshiu]
TRINITY_DN2331_c0_g1	-2.26437	down	Hypothetical protein CUMW_105600 [Citrus unshiu]
TRINITY_DN26213_c0_g1	-2.67932	down	Receptor-like protein EIX2 [Citrus sinensis]
TRINITY_DN2902_c1_g1	-1.136	down	Uncharacterized protein TCM_027312 [Theobroma cacao]
TRINITY_DN3592_c2_g1	1.05649	up	Transcription factor bHLH130-like [Citrus sinensis]
TRINITY_DN3840_c3_g1	-1.06871	down	Chaperone protein dnaJ 11, chloroplastic [Citrus sinensis]
TRINITY_DN4521_c1_g1	1.32847	up	Transcription factor BHLH089 isoform X1 [Citrus clementina]
TRINITY_DN4687_c4_g1	1.76321	up	Uncharacterized protein LOC18044130 [Citrus clementina]
TRINITY_DN4855_c2_g1	-1.64853	down	60S acidic ribosomal protein like [Actinidia chinensis var. chinensis]
TRINITY_DN511_c1_g3	1.01417	up	Transcription factor SPATULA-like isoform X2 [Citrus sinensis]
TRINITY_DN5769_c0_g1	1.10443	up	Transcription factor PRE5 [Citrus sinensis]
TRINITY_DN60533_c0_g1	2.59049	up	Hypothetical protein CDL12_10736 [Handroanthus impetiginosus]
TRINITY_DN6478_c0_g1	1.52002	up	Bifunctional 3-dehydroquinate dehydratase/shikimate dehydrogenase, chloroplastic-like [Citrus sinensis]
TRINITY_DN73151_c0_g1	1.06305	up	Protein strictosidine synthase-like 10 [Citrus clementina]
TRINITY_DN8325_c0_g1	-1.49346	down	Glyoxylate/hydroxypyruvate reductase HPR3 [Citrus clementina]
TRINITY_DN998_c0_g2	-1.08642	down	Predicted: uncharacterized protein LOC104085971 [Nicotiana tomentosiformis]
TRINITY_DN103_c0_g1	2.09356	up	Hypothetical protein DVH24_038220 [Malus domestica]
TRINITY_DN1144_c4_g1	-2.38235	down	Hypothetical protein COLO4_34589 [Corchorus olitorius]
TRINITY_DN11733_c0_g1	-3.93838	down	Phenylpropene reductase 2 [Malus domestica]
TRINITY_DN11803_c0_g1	-1.13874	down	Transcription factor bHLH140 isoform X2 [Citrus clementina]
TRINITY_DN12321_c0_g1	-1.94407	down	Hypothetical protein CICLE_v10001103mg [Citrus clementina]
TRINITY_DN13178_c0_g1	-1.0357	down	Hypothetical protein CUMW_083260 [Citrus unshiu]
TRINITY_DN13191_c0_g1	-2.03161	down	Hypothetical protein CUMW_012900 [Citrus unshiu]
TRINITY_DN14202_c0_g1	-5.77711	down	(-)-isopiperitenol/(-)-carveol dehydrogenase, mitochondrial isoform X1 [Citrus sinensis]
TRINITY_DN1498_c0_g1	1.12664	up	Hypothetical protein CISIN_1g013752mg [Citrus sinensis]
TRINITY_DN15544_c0_g1	1.00789	up	Serine/threonine-protein kinase SAPK3 isoform X1 [Citrus sinensis]
TRINITY_DN170_c4_g1	-1.32549	down	Predicted: transcription factor bHLH14 [Theobroma cacao]
TRINITY_DN198_c1_g1	1.9784	up	Uncharacterized protein LOC18035046 [Citrus clementina]
TRINITY_DN21875_c0_g1	1.64896	up	Ovarian tumor, otubain [Corchorus capsularis]
TRINITY_DN22091_c0_g1	-1.37101	down	DUF221 domain-containing protein/RSN1_TM domain-containing protein [Cephalotus follicularis]
TRINITY_DN24843_c0_g1	-3.60814	down	Hypothetical protein CISIN_1g044353mg, partial [Citrus sinensis]
TRINITY_DN2540_c0_g1	1.04218	up	Transcription factor PIF4 isoform X2 [Citrus clementina]
TRINITY_DN2712_c1_g1	1.01027	up	Photosystem II CP43 chlorophyll apoprotein (chloroplast) [Xanthoceras sorbifolium]
TRINITY_DN27822_c0_g1	-1.78836	down	Predicted: leaf rust 10 disease-resistance locus receptor-like protein kinase-like 1.1 [Vitis Vinifera]
TRINITY_DN3769_c0_g1	1.06366	up	Transcription factor bHLH74 isoform X2 [Prunus avium]
TRINITY_DN4570_c0_g1	2.5182	up	Hypothetical protein CUMW_045080 [Citrus unshiu]
TRINITY_DN48679_c0_g1	4.40487	up	60S ribosomal protein L7-3-like isoform X1 [Durio zibethinus]
TRINITY_DN5075_c6_g1	1.00194	up	bHLH3 [Litchi chinensis]
TRINITY_DN551_c1_g1	-1.18165	down	Putative nuclease HARBI1 [Citrus clementina]
TRINITY_DN5567_c0_g2	-1.18031	down	G-type lectin S-receptor-like serine/threonine-protein kinase SD3-1 [Citrus sinensis]
TRINITY_DN556_c12_g2	-1.77075	down	(-)-isopiperitenol/(-)-carveol dehydrogenase, mitochondrial isoform X1 [Citrus sinensis]
TRINITY_DN6274_c0_g2	5.65367	up	Unnamed protein product, partial [Vitis vinifera]
TRINITY_DN793_c2_g1	4.57575	up	Receptor-like protein EIX2 [Citrus clementina]
TRINITY_DN9622_c0_g1	-1.62209	down	Cytokinin dehydrogenase 7 [Herrania umbratica]

## Sheet: Table S8
Table S8. WD40 identified in differentially expressed genes
Gene ID	Fold=log2Ratio	Regulated	Nr annotation
TRINITY_DN13917_c0_g1	2.00633	up	PREDICTED: cell division cycle 20.2, cofactor of APC complex [Beta vulgaris subsp. vulgaris]
TRINITY_DN16221_c0_g2	1.90754	up	WD40 domain-containing protein [Cephalotus follicularis]
TRINITY_DN1726_c0_g1	1.55145	up	U3 small nucleolar RNA-associated protein 21 homolog [Citrus clementina]
TRINITY_DN1950_c1_g1	2.23137	up	cell division cycle 20.2, cofactor of APC complex-like isoform X1 [Citrus sinensis]
TRINITY_DN2091_c0_g1	2.06125	up	protein SEH1 isoform X1 [Morus notabilis]
TRINITY_DN328_c1_g2	1.63678	up	THO complex subunit 3, partial [Mucuna pruriens]
TRINITY_DN3310_c0_g1	1.28671	up	hypothetical protein CUMW_210650 [Citrus unshiu]
TRINITY_DN3482_c0_g1	1.10773	up	hypothetical protein CICLE_v10010984mg [Citrus clementina]
TRINITY_DN3996_c1_g1	-1.68437	down	uncharacterized protein LOC18045109 [Citrus clementina]
TRINITY_DN4239_c0_g1	1.17144	up	hypothetical protein CUMW_166820 [Citrus unshiu]
TRINITY_DN4471_c1_g1	1.0378	up	hypothetical protein CUMW_011050 [Citrus unshiu]
TRINITY_DN7667_c0_g1	1.24217	up	WD repeat and SOF domain-containing protein 1 [Salvia splendens]
TRINITY_DN13917_c0_g1	1.31095	up	PREDICTED: cell division cycle 20.2, cofactor of APC complex [Beta vulgaris subsp. vulgaris]
TRINITY_DN23245_c0_g1	-1.45565	down	coatomer subunit beta'-3 isoform X1 [Citrus clementina]
TRINITY_DN2502_c0_g2	1.37031	up	uncharacterized protein LOC18035948 isoform X1 [Citrus clementina]
TRINITY_DN3314_c0_g1	-1.02376	down	hypothetical protein CICLE_v10004806mg [Citrus clementina]
TRINITY_DN3017_c0_g1	-1.92118	down	WD repeat-containing protein 43 [Citrus sinensis]
TRINITY_DN688_c0_g2	-1.32796	down	hypothetical protein CISIN_1g014104mg [Citrus sinensis]

## Sheet: Table S9
Table S9. Designed primers for RT-qPCR
Gene number	Gene name	Sequence (5'to3')
TRINITY_DN452_c0_g1	ApCHS	F	AAGCCTTGTTCGGTGACGGT
		R	CCTTGAGGAGGTGGAATGTG
TRINITY_DN3806_c0_g1	ApCHI1	F	TGGTGAGGGTGGTAGGTAGT
		R	AAGAGGGGTAGCTTGAAACA
TRINITY_DN2599_c0_g1	ApCHI2	F	AACGGGTGGACAATACTCAG
		R	TGGCTTTGGCTTCAGCATCA
TRINITY_DN4505_c0_g1	ApF3H	F	TTTATTGATGGGCCTACTGG
		R	AAGAGGGGTTATTTGTTTGG
TRINITY_DN9177_c0_g1	ApF3'H	F	TTGGTTCAGGGAGGAGGATG
		R	GATGGAGTGGAAGTCGTGGC
TRINITY_DN3960_c0_g1	ApDFR	F	GCTTCTGGGTTCATAGGTTC
		R	TTTCTTTTCATTATCAGGGTCT
TRINITY_DN18024_c0_g1	ApANS	F	GAAAAGGAAGTAGGTGGTATGG
		R	CAATGGTGTCTCCGATGTGC
